# Supplementary material for: Allogeneic stem cell transplantation combined with conditioning regimen including donor-derived CAR-T cells for refractory/relapsed B-cell lymphoma
Source: Bone Marrow Transplant. 2022 Dec 22;58(4):440–2. doi: 10.1038/s41409-022-01903-3 (PMC10073016; doi:10.1038/s41409-022-01903-3)
Supplement: Supplementary file 3 — SUPPLEMENTAL MATERIAL [file 41409_2022_1903_MOESM3_ESM.xlsx]

## Sheet: Sheet1
Patient	Gender	Age	COO	Diagnosis*	Disease stage	IPI	Split-signal FISH		Number of extra-node lesions	Next-generation sequencing of genes of tumor tissues	Prior therapies	Refractory /Relapsed	Prior ASCT(Y/N)	Time from autologous transplantation to relapse	The best response efficacy of prior auto- CART	prior bridging therapy
							TP53	myc
1	Male	27	GCB	Diffuse large B-cell lymphoma, NOS	IV	3	Not tested	Positive expression	2 (kidney, thyroid)	Type A: TP53, IDH1, DNAH2, NFKB2, and CYP2C19	4	Refractory	N	/	PD	chemotherapy+Anti-PD-1 antibody +Local radiotherapy
										Type B: IRF4
2	Female	31	GCB	Diffuse large B-cell lymphoma/ high grade B-cell lymphoma with MYC and BCL2 rearrangements	IV	3	Not tested	Yes	2 (kidney, adrenal gland)	Type A:TP53, CREBBP, JAK1, TNFRSF14, B2M, SOCS1	3	Refractory	N	/	PD	chemotherapy+Anti-PD-1 antibody
										Type B:CARD11, JAK1, PCLO , MYC , B2M
3	Male	26	GCB	Diffuse large B-cell lymphoma, NOS	IV	2	Not tested	Not tested	1 (psoas major muscle)	Type A: TNFRSF14	3	Relapsed	Y	10 months	PR	chemotherapy +Local radiotherapy
										Type B:MYD88, GNA13
4	Female	49	GCB	Diffuse large B-cell lymphoma/ high grade B-cell lymphoma with MYC and BCL2 rearrangements	IV	3	Not tested	Yes	1 (parotid region in neck)	Type A:TP53, EZH2, KMT2D, CD79A, GSTP1, FOXO1, CYP2CI9	3	Relapsed	N	/	PR	chemotherapy +Local radiotherapy
										Type B: BCL2
5	Male	54	non-GCB	Diffuse large B-cell lymphoma, NOS	IV	2	Not tested	Abnormal copy number	2 (kidney, adrenal gland)	Type A:NOTCH2, CD70, SPEN, B2M	3	Relapsed	N	/	PR	chemotherapy +Local radiotherapy
										Type B:RHOA, BCOR
6	Female	43	non-GCB	Diffuse large B-cell lymphoma/ high grade B-cell lymphoma with MYC and BCL2 rearrangements	III	3	Not tested	Yes	No	Not tested	4	Relapsed	N	/	PR	chemotherapy
7	Male	45	GCB	Richter transformation	III	2	Abnormal copy number	Abnormal copy number	No	Type A:TP53, MYC , STAT3	3	Relapsed	Y	11 months	CR	chemotherapy
										Type B: BCOR
8	Female	38	GCB	Diffuse large B-cell lymphoma/ high grade B-cell lymphoma with MYC and BCL2 rearrangements	IV	2	Yes	Yes	2 (parotid gland, pancreas)	Type A:TP53, EZH2, KMT2D,NR3C1	3	Relapsed	N	/	CR	chemotherapy
										Type B:DDX3X, CARD11, KMT2D
*According to“The 5th edition of the World Health Organization Classification of Haematolymphoid Tumours: Lymphoid Neoplasms”
