# Supplementary material for: Allogeneic stem cell transplantation combined with conditioning regimen including donor-derived CAR-T cells for refractory/relapsed B-cell lymphoma
Source: Bone Marrow Transplant. 2022 Dec 22;58(4):440–2. doi: 10.1038/s41409-022-01903-3 (PMC10073016; doi:10.1038/s41409-022-01903-3)
Supplement: Supplementary file 4 — SUPPLEMENTAL MATERIAL [file 41409_2022_1903_MOESM4_ESM.xlsx]

## Sheet: Sheet1
Patient	Gender of donor	Age of donor (years)	Relationship between donor and patient	Disease status before transplantation	The tumor tissue antigen confirmed by IHC	The target of donor-derived CAR-T cells	Number of donor-derived CAR-T cells (10^6/Kg)	CRS grade	Number of CD34+ cell in stem cell transfusion (10^6/Kg)	Number of CD3+ cell in stem cell transfusion (10^8/Kg)	Time of neutrophil engraftment (d)	aGVHD	cGVHD	Efficacy	Survival
1	Female	63	Mother to son	PD	CD19+/CD22+	CD19＆CD22	2	III	8.19	1.96	18	No	No	PD	Died of disease progression
2	Female	61	Mother to dauthger	PD	CD19+/CD22+	CD19＆CD22	1.87	II	3	3.75	24	No	No	PD	Died of disease progression
3	Female	62	Mother to son	SD	CD19+/CD22+	CD19＆CD22	3.6	I	6	2.74	13	No	No	PD	Died of disease progression
4	Female	26	Daughter to mother	PR	CD19+/CD22+	CD19＆CD22	4	I	6	2.13	22	No	No	CR	Died of infection
5	Male	15	Son to father	PR	CD19+/CD22+	CD19＆CD22	4	III	6	1.66	11	Grade II, skin*	Generalized	CR	Survival
6	Male	21	Son to mother	PR	CD19+/CD22+	CD19＆CD22	4	III	8	2.76	13	No	Generalized	CR	Survival
7	Female	19	Daughter to father	PR	CD19-/CD22-/CD20+	CD20	4	I	5.97	2	13	Grade II, skin**	No	CR	Survival
8	Male	16	Son to mother	PR	CD19+/CD22+	CD19＆CD22	4	I	4.47	3	15	No	No	CR	Survival
*,** See Supplementary materials for details of aGVHD
